# Supplementary material for: The Epidemiological Characteristics and Dynamic Transmission of Dengue in China, 2013
Source: PLoS Negl Trop Dis. 2016 Nov 7;10(11):e0005095. doi: 10.1371/journal.pntd.0005095 (PMC5098828; doi:10.1371/journal.pntd.0005095)
Supplement: S1 Table — (XLSX) [file pntd.0005095.s006.xlsx]

## Sheet: 2013_DENV1FF
Table S1. Strains detected in provinces with outbreak, China, 2013
Genbank Number	Geographical region	Collection Date	Province	Local or not	Reference
KJ939368	Dehong	2013	Yunnan	*	15
KJ939369	Dehong	2013	Yunnan	*	15
KJ939370	Dehong	2013	Yunnan	*	15
KJ939371	Dehong	2013	Yunnan	*	15
KJ939372	Dehong	2013	Yunnan	*	15
KJ939373	Dehong	2013	Yunnan	*	15
KJ939374	Dehong	2013	Yunnan	*	15
KJ939375	Dehong	2013	Yunnan	*	15
KJ939376	Dehong	2013	Yunnan	*	15
KJ939377	Dehong	2013	Yunnan	*	15
KJ939378	Dehong	2013	Yunnan	*	15
KJ939379	Dehong	2013	Yunnan	*	15
KJ939380	Dehong	2013	Yunnan	*	15
KJ939381	Dehong	2013	Yunnan		15
KJ939382	Dehong	2013	Yunnan	*	15
KJ939383	Dehong	2013	Yunnan	*	15
KJ939384	Dehong	2013	Yunnan	*	15
KJ939385	Dehong	2013	Yunnan
KJ939386	Dehong	2013	Yunnan
KJ939387	Dehong	2013	Yunnan
KJ939389	Dehong	2013	Yunnan
KJ939390	Dehong	2013	Yunnan
KJ939391	Dehong	2013	Yunnan
KJ939392	Dehong	2013	Yunnan
KJ939393	Dehong	2013	Yunnan
KJ939394	Dehong	2013	Yunnan
KJ939395	Dehong	2013	Yunnan
KJ939396	Dehong	2013	Yunnan
KJ939397	Dehong	2013	Yunnan
KJ939398	Dehong	2013	Yunnan
KJ939399	Dehong	2013	Yunnan
KJ939400	Dehong	2013	Yunnan
KJ939401	Dehong	2013	Yunnan
KJ939403	Dehong	2013	Yunnan
KJ939404	Dehong	2013	Yunnan
KJ939405	Dehong	2013	Yunnan
KJ939406	Dehong	2013	Yunnan
KJ939407	Dehong	2013	Yunnan	*	15
KF816147	Xishuangbanna	2013	Yunnan	*	14
KF816148	Xishuangbanna	2013	Yunnan	*	14
KF816149	Xishuangbanna	2013	Yunnan
KF816150	Xishuangbanna	2013	Yunnan
KF816151	Xishuangbanna	2013	Yunnan
KF816152	Xishuangbanna	2013	Yunnan
KF816153	Xishuangbanna	2013	Yunnan
KF816154	Xishuangbanna	2013	Yunnan
KF816155	Xishuangbanna	2013	Yunnan
KF816156	Xishuangbanna	2013	Yunnan
KF816157	Xishuangbanna	2013	Yunnan
KF816158	Xishuangbanna	2013	Yunnan	*	14
KF816159	Xishuangbanna	2013	Yunnan	*	14
KF816160	Xishuangbanna	2013	Yunnan	*	14
KF816161	Xishuangbanna	2013	Yunnan	*	14
KF816162	Xishuangbanna	2013	Yunnan	*	14
KF816163	Xishuangbanna	2013	Yunnan
KF816164	Xishuangbanna	2013	Yunnan
KF824902	Xishuangbanna	2013	Yunnan
KF824903	Xishuangbanna	2013	Yunnan
KM651768	Xishuangbanna	2013	Yunnan
KM651769	Xishuangbanna	2013	Yunnan
KM651770	Xishuangbanna	2013	Yunnan
KM651771	Xishuangbanna	2013	Yunnan
KM651772	Xishuangbanna	2013	Yunnan
KM651773	Xishuangbanna	2013	Yunnan
KM651774	Xishuangbanna	2013	Yunnan
KM651775	Xishuangbanna	2013	Yunnan
KM651776	Xishuangbanna	2013	Yunnan
KM651777	Xishuangbanna	2013	Yunnan
KM651778	Xishuangbanna	2013	Yunnan
KM651779	Xishuangbanna	2013	Yunnan
KM651780	Xishuangbanna	2013	Yunnan
KM651781	Xishuangbanna	2013	Yunnan
KM651782	Xishuangbanna	2013	Yunnan
KJ545479	Dongguan	2013	Guangdong
KJ545435	Foshan	2013	Guangdong
KJ545449	Foshan	2013	Guangdong
KJ545452	Foshan	2013	Guangdong
KJ545464	Foshan	2013	Guangdong
KJ545457	Foshan	2013	Guangdong
KJ545442	Foshan	2013	Guangdong
KJ438293	Guangzhou	2013	Guangdong
KJ438294	Guangzhou	2013	Guangdong
KJ438295	Guangzhou	2013	Guangdong
KJ438296	Guangzhou	2013	Guangdong
KJ438297	Guangzhou	2013	Guangdong
KJ545456	Guangzhou	2013	Guangdong
KJ545459	Guangzhou	2013	Guangdong
KJ545462	Guangzhou	2013	Guangdong
KJ545463	Guangzhou	2013	Guangdong
KJ807795	Guangzhou	2013	Guangdong
KJ807796	Guangzhou	2013	Guangdong
KJ807797	Guangzhou	2013	Guangdong
KJ807798	Guangzhou	2013	Guangdong
KJ545443	Jiangmen	2013	Guangdong
KJ545444	Jiangmen	2013	Guangdong
KJ545460	Jiangmen	2013	Guangdong
KJ545461	Jiangmen	2013	Guangdong
KJ545465	Jiangmen	2013	Guangdong
KF971869	Zhongshan	2013	Guangdong
KF971870	Zhongshan	2013	Guangdong
KF971871	Zhongshan	2013	Guangdong
KJ545437	Zhongshan	2013	Guangdong
KJ545438	Zhongshan	2013	Guangdong
KJ545439	Zhongshan	2013	Guangdong
KJ545441	Zhongshan	2013	Guangdong
KJ545445	Zhongshan	2013	Guangdong
KJ545446	Zhongshan	2013	Guangdong
KJ545458	Zhongshan	2013	Guangdong
KF954945	Zhongshan	2013	Guangdong
KF954946	Zhongshan	2013	Guangdong
KF954947	Zhongshan	2013	Guangdong
KF954948	Zhongshan	2013	Guangdong
KF954949	Zhongshan	2013	Guangdong
KJ545472	Zhongshan	2013	Guangdong
KJ545473	Zhongshan	2013	Guangdong
KJ545474	Zhongshan	2013	Guangdong
KJ545447	Zhuhai	2013	Guangdong
KJ545448	Zhuhai	2013	Guangdong
KJ545466	Zhuhai	2013	Guangdong
KJ545467	Zhuhai	2013	Guangdong
KJ622191	Henan	2013	Henan
KJ622192	Henan	2013	Henan
KJ622193	Henan	2013	Henan
KJ622194	Henan	2013	Henan
KJ622195	Henan	2013	Henan
KJ622196	Henan	2013	Henan
KJ622197	Henan	2013	Henan
KJ622198	Henan	2013	Henan
KJ622199	Henan	2013	Henan
Note: Asterisk represented the strains introduced from overseas.
