# Supplementary material for: The Epidemiological Characteristics and Dynamic Transmission of Dengue in China, 2013
Source: PLoS Negl Trop Dis. 2016 Nov 7;10(11):e0005095. doi: 10.1371/journal.pntd.0005095 (PMC5098828; doi:10.1371/journal.pntd.0005095)
Supplement: S2 Table — (XLSX) [file pntd.0005095.s007.xlsx]

## Sheet: 2013_DENV1FF
Table S2. DENV-1 references
Genbank Number	Geographical region	Collection Date
JN036371	Bangladesh	2009
EU179860	Brunei	2005
JF967919	Cambodia	2010
HM181952	Cambodia	2007
KF955445	Cambodia	2003
FJ639672	Cambodia	2001
FJ639669	Cambodia	2000
DQ285562	Comoros	1993
JQ048541	Dongguan	2011
JN415499	East_Timor	2000
EF508198	Foshan	1998
KF060918	Guangzhou	2012
KC006933	Guangzhou	2011
JQ277884	Guangzhou	2009
JQ277850	Guangzhou	2006
JQ002658	Guangzhou	2001
KF289072	India	2011
JN415486	India	2010
JQ917404	India	2009
JN415507	India	2008
JN903579	India	2008
JQ922548	India	2005
JF297580	India	1982
JF297571	India	1962
AB915380	Indonesia	2013
KM216688	Indonesia	2011
HQ871946	Indonesia	2010
JN415491	Indonesia	2010
KC762647	Indonesia	2010
JF967877	Indonesia	2009
KC762641	Indonesia	2008
KC762654	Indonesia	2007
AB189120	Indonesia	1998
KF926700	Laos	2011
KC182092	Laos	2010
KC182113	Laos	2010
KC172832	Laos	2009
KC182090	Laos	2009
KC182085	Laos	2008
KC182107	Laos	2008
KC182101	Laos	2007
KC182102	Laos	2007
KJ806835	Malaysia	2013
KJ806849	Malaysia	2013
KJ806851	Malaysia	2013
KJ806855	Malaysia	2013
KJ806870	Malaysia	2013
KJ806820	Malaysia	2012
JF967935	Malaysia	2010
JN415512	Malaysia	2008
EU448395	Malaysia	2007
FN825674	Malaysia	2005
JN415511	Malaysia	2005
FR666926	Malaysia	2004
AF425622	Malaysia	1972
KF559257	Myanmar	2009
JF967810	Myanmar	2008
JF967848	Myanmar	2008
KF559256	Myanmar	2007
KF559255	Myanmar	2005
DQ264986	Myanmar	2002
AY620953	Myanmar	2001
DQ265112	Myanmar	2001
DQ265097	Myanmar	2000
AY620950	Myanmar	1999
AY726554	Myanmar	1998
JF754982	Nepal	2010
AF425627	Philippines	1974
AM746219	Saudi_Arabia	1994
KJ806945	Singapore	2013
KJ806946	Singapore	2013
KP685234	Singapore	2013
KJ806934	Singapore	2012
KP685233	Singapore	2012
JN544409	Singapore	2011
KR779783	Singapore	2011
JF960220	Singapore	2010
JF967917	Singapore	2010
JF960211	Singapore	2009
JF960218	Singapore	2009
JF960219	Singapore	2009
GQ357687	Singapore	2008
GQ357692	Singapore	2008
GQ357689	Singapore	2007
EU081281	Singapore	2006
EU081262	Singapore	2005
EU069620	Singapore	2004
EU069622	Singapore	2004
FJ469907	Singapore	2003
FJ469909	Singapore	2003
EU069599	Singapore	2002
EU069600	Singapore	2002
KJ468234	Sri_Lanka	2013
KJ726664	Sri_Lanka	2012
JN054255	Sri_Lanka	2010
JN054256	Sri_Lanka	2009
JN415524	Sri_Lanka	2004
FJ898448	Tahiti	2001
AB608787	Taiwan	2008
KJ545453	Thailand	2013
KJ545454	Thailand	2013
KJ545455	Thailand	2013
KJ545482	Thailand	2013
HG316481	Thailand	2010
HG316482	Thailand	2010
JF967879	Thailand	2009
JF967888	Thailand	2009
JF967822	Thailand	2008
JF967838	Thailand	2008
JN415527	Thailand	2008
EU448398	Thailand	2007
JQ993148	Thailand	2007
JQ993124	Thailand	2006
JQ993178	Thailand	2006
JQ993193	Thailand	2006
JQ993131	Thailand	2005
DQ016650	Thailand	2004
EU448396	Thailand	2003
JN638332	Thailand	2003
AB111079	Thailand	2002
AY732386	Thailand	2002
FJ850068	Thailand	2001
JN638331	Thailand	2000
AY732446	Thailand	1999
AY732458	Thailand	1999
DQ016648	Thailand	1998
AY732444	Thailand	1997
DQ016645	Thailand	1997
AY732430	Thailand	1995
AY732431	Thailand	1994
AY732379	Thailand	1983
AY732476	Thailand	1980
AF425629	Thailand	1963
JF297570	Thailand	1960
JF967843	Vietnam	2008
KC861969	Vietnam	2008
EU448397	Vietnam	2007
FJ461328	Vietnam	2007
JF937597	Vietnam	2007
EU482811	Vietnam	2006
EF508200	Yangjiang	2006
AY871812	Zhejiang	2004
EF508199	Zhongshan	1999
