# Supplementary material for: The Epidemiological Characteristics and Dynamic Transmission of Dengue in China, 2013
Source: PLoS Negl Trop Dis. 2016 Nov 7;10(11):e0005095. doi: 10.1371/journal.pntd.0005095 (PMC5098828; doi:10.1371/journal.pntd.0005095)
Supplement: S3 Table — (XLSX) [file pntd.0005095.s008.xlsx]

## Sheet: 2013_DENV2F
Table S3. DENV-2 references
Genbank Number	Geographical region	Collection Date
JN568246	Australia	2010
JN568249	Australia	2003
JN568250	Australia	2004
JN568251	Australia	2006
JN568261	Australia	2002
JN568278	Australia	2003
JN568280	Australia	2010
JN568247	Borneo	2009
HQ012534	Brazil	1991
FJ639703	Cambodia	2003
FJ639704	Cambodia	2003
FJ639707	Cambodia	2004
FJ639711	Cambodia	2005
GQ868621	Cambodia	2003
GU131927	Cambodia	2007
JF967989	Cambodia	2009
KF921930	Cambodia	2002
KF955402	Cambodia	2008
JN568254	East_Timor	2000
JN568255	East_Timor	2002
JN568256	East_Timor	2004
JN568257	East_Timor	2010
FJ196854	Foshan	1993
HM488257	Guam	2001
JN009092	Guangzhou	2010
JQ277886	Guangzhou	2005
FJ538910	India	1964
L10043	India	1957
EU448431	Indonesia	2006
GQ398264	Indonesia	1976
GQ398268	Indonesia	1975
KC762676	Indonesia	2007
KC762677	Indonesia	2008
KC762680	Indonesia	2010
KF857538	Indonesia	2009
KM216709	Indonesia	2011
KM216735	Indonesia	2012
AY484605	Jamaica	1983
FJ196852	Jiangmen	2001
JN568244	Laos	2010
JQ815199	Laos	2009
DQ518635	Malaysia	2003
DQ518636	Malaysia	2004
EF105379	Malaysia	1970
FM986656	Malaysia	1999
FM986660	Malaysia	2002
JF967965	Malaysia	2008
JF968035	Malaysia	2010
KJ806878	Malaysia	2012
KJ806920	Malaysia	2013
KJ806928	Malaysia	2013
GQ868589	Mexico	1983
JX891656	Micronesia	2011
JF968026	Myanmar	2010
KT232052	Nepal	2013
JQ650032	New_Caledonia	1997
JQ650037	New_Caledonia	1998
JQ650039	New_Caledonia	1999
AB609589	New_Guinea	1944
AY786374	Philippines	2000
AY786400	Philippines	1998
AY786402	Philippines	1999
AY786405	Philippines	2000
DQ518631	Philippines	2005
DQ518643	Philippines	1994
JF967971	Philippines	2008
JF967995	Philippines	2009
JN568265	Philippines	2010
KF744397	Philippines	2001
JN568241	Papua New Guinea	2009
JN568270	Papua New Guinea	2010
EU482570	Puerto_Rico	1987
EF105384	Senegal	1970
EU069583	Singapore	2000
GQ357776	Singapore	2001
GQ357789	Singapore	2008
GQ357792	Singapore	2002
GQ357795	Singapore	2003
JN544398	Singapore	2011
JN851127	Singapore	2004
JN851129	Singapore	2006
JN851130	Singapore	2005
KM279518	Singapore	2011
KM279528	Singapore	2012
KM279604	Singapore	2008
KM279609	Singapore	2009
KM279610	Singapore	2010
KR779782	Singapore	2007
KR779785	Singapore	2013
HM582108	Tahiti	1972
JQ650020	Tahiti	1996
JQ650024	Tahiti	1997
DQ645555	Taiwan	2002
JQ403522	Taiwan	2008
JQ403523	Taiwan	2009
AF169681	Thailand	1993
DQ181820	Thailand	1982
DQ181832	Thailand	1985
DQ181842	Thailand	1991
DQ181845	Thailand	1990
DQ181859	Thailand	1992
DQ181894	Thailand	2000
DQ181900	Thailand	1997
FJ898452	Thailand	2003
FJ906957	Thailand	1996
GQ868543	Thailand	1995
GU131886	Thailand	2001
HM134238	Thailand	1999
JF967990	Thailand	2009
JN568275	Thailand	2010
JQ993213	Thailand	2007
JQ993217	Thailand	2005
JQ993223	Thailand	2004
JQ993225	Thailand	2006
KF729022	Thailand	2011
GQ868599	Venezuela	1987
EU448428	Vietnam	2007
EU482672	Vietnam	2006
EU482775	Vietnam	2004
EU482777	Vietnam	2005
EU482786	Vietnam	2003
FJ873811	Vietnam	2006
GU434155	Vietnam	2002
GU908496	Vietnam	2009
JF730049	Vietnam	2007
JF804027	Vietnam	1988
JF967961	Vietnam	2008
JF967999	Vietnam	2009
JX093609	Vietnam	2011
KP769810	Vietnam	2012
KP769813	Vietnam	2010
KP769814	Vietnam	2011
EF051521	Zhongshan	2001
KC131142	Zhuhai	2012
