# Supplementary material for: The Epidemiological Characteristics and Dynamic Transmission of Dengue in China, 2013
Source: PLoS Negl Trop Dis. 2016 Nov 7;10(11):e0005095. doi: 10.1371/journal.pntd.0005095 (PMC5098828; doi:10.1371/journal.pntd.0005095)
Supplement: S4 Table — (XLSX) [file pntd.0005095.s009.xlsx]

## Sheet: 2013_DENV3F_xishuang
Table S4. DENV-3 references
Genbank Number	Geographical region	Collection Date
KJ922394	Africa	2013
AY496875	Bangladesh	2002
AY656669	Bangladesh	2000
AY656673	Bangladesh	2001
JF968064	Bangladesh	2008
JN036381	Bangladesh	2009
JN036386	Bangladesh	2007
JN036388	Bangladesh	2006
JN379510	Belize	2004
AB690858	Benin	2010
EF629373	Brazil	2002
FJ850079	Brazil	2003
KF543274	Cambodia	2011
FJ189463	Colombia	2006
GQ868571	Colombia	2002
GQ868574	Colombia	2003
GQ868575	Colombia	2004
GU131950	Colombia	2001
HM030554	Colombia	2007
AB447989	Cote_d_Ivoire	2008
DQ453979	East_Timor	2005
HM466966	Gangzhou	2009
JN009093	Guangzhou	2010
FJ189469	Honduras	1995
FJ644564	India	2007
GQ466079	India	2008
JQ686076	India	2010
JQ686078	India	2005
JQ686079	India	2010
JQ686081	India	2009
JQ686082	India	2009
KF955477	India	1984
L11424	India	1984
L11425	Indonesia	1973
JN379502	Jamaica	1998
HG530143	Laos	2012
HG530144	Laos	2012
HG530148	Laos	2012
HG530152	Laos	2012
HG530153	Laos	2012
HG530167	Laos	2012
HG530178	Laos	2012
HG530187	Laos	2012
HG530190	Laos	2012
HG530193	Laos	2012
HG530194	Laos	2012
HG530195	Laos	2012
HG530201	Laos	2013
KF816158	Laos	2013
LN680429	Laos	2013
FM986663	Malaysia	1997
FJ882575	Mozambique	1985
DQ518666	Myanmar	2005
EU448443	Myanmar	2007
EU478409	Myanmar	2006
JF968066	Myanmar	2008
JF968088	Myanmar	2009
FJ882576	Nicaragua	1994
KF041254	Pakistan	2008
KF041255	Pakistan	2007
KF041258	Pakistan	2009
KF041259	Pakistan	2006
AB609590	Philippines	1956
JF968103	Philippines	2010
AY146761	Puerto_Rico	1977
AY146762	Puerto_Rico	1963
EU529699	Puerto_Rico	2006
EU596493	Puerto_Rico	2007
FJ182041	Puerto_Rico	2005
FJ373302	Puerto_Rico	2004
FJ390371	Puerto_Rico	2003
FJ547069	Puerto_Rico	1999
FJ547070	Puerto_Rico	1998
FJ547082	Puerto_Rico	2001
FJ547084	Puerto_Rico	2002
KF955468	Puerto_Rico	2001
AM746230	Saudi_Arabia	1997
AM746232	Saudi_Arabia	2004
JN030186	Singapore	2010
JN030193	Singapore	2007
JN030195	Singapore	2009
JN030196	Singapore	2008
KR779788	Singapore	2013
KC848589	Somalia	2011
FJ189449	Sri_Lanka	1990
FJ882574	Sri_Lanka	1985
GQ199887	Sri_Lanka	1983
GQ252674	Sri_Lanka	1997
KF955474	Sri_Lanka	1989
KF955476	Sri_Lanka	1983
JQ920476	Tahiti	1991
AB549332	Tanzania	2010
AB111080	Thailand	2000
AY676354	Thailand	1986
AY676355	Thailand	1982
AY676359	Thailand	1980
AY676361	Thailand	1990
AY676362	Thailand	1987
AY676367	Thailand	1991
AY676368	Thailand	1985
AY676370	Thailand	1981
AY676372	Thailand	1983
AY676375	Thailand	1993
AY676376	Thailand	1995
AY676382	Thailand	1994
AY676384	Thailand	1977
AY676386	Thailand	1992
AY676417	Thailand	1988
GQ868593	Thailand	1973
JF968098	Thailand	2010
FJ639772	Venezuela	2007
FJ639775	Venezuela	2002
FJ639779	Venezuela	2003
FJ898468	Venezuela	2000
HM348829	Venezuela	2005
KF955487	Venezuela	2001
HQ336219	Yemen	2010
GU721065	Zhejiang	2009
